# Supplementary material for: A Newly Validated HPLC-DAD Method for the Determination of Ricinoleic Acid (RA) in PLGA Nanocapsules
Source: Pharmaceuticals (Basel). 2024 Sep 17;17(9):1220. doi: 10.3390/ph17091220 (PMC11435140; doi:10.3390/ph17091220)
Supplement: Supplementary file 1 [file pharmaceuticals-17-01220-s001.zip]

Archive with 1 entries (1 files):
- pharmaceuticals-3125083-supplementary.pdf
